# Supplementary material for: Localization and symbiotic status of probiotics in the coral holobiont
Source: mSystems. 2024 Apr 12;9(5):e00261-24. doi: 10.1128/msystems.00261-24 (PMC11097643; doi:10.1128/msystems.00261-24)
Supplement: Table S1 — Target sequences of FISH probes. [file msystems.00261-24-s0002.xlsx]

## Sheet: Sheet1
	HAL847	COB1268
Target	Halomonas sp. (BMC7): 5' TCT TAG TGG CGC AGT TAA CGC AAT 3'	Cobetia sp. (BMC6):5' ACG TGG AGC CAA TCC CAT AAA GCT 3'
Non-target	Cobetia sp. (BMC6):5' ACT TAG TGG CGC AGC TAA CGC AAT 3'	Bacillus oshimensis (M24): 5' AGG TGG AGC CAA TCC CAT AAA GCC 3'
