# Supplementary material for: Localization and symbiotic status of probiotics in the coral holobiont
Source: mSystems. 2024 Apr 12;9(5):e00261-24. doi: 10.1128/msystems.00261-24 (PMC11097643; doi:10.1128/msystems.00261-24)
Supplement: Table S3 — Indicator zOTUs found on each experimental group throughout different time points. [file msystems.00261-24-s0003.xls]

## Sheet: Indic_species_T2_26C
	rn	s.CB	s.CS	index	stat	p.value
1	Zotu1084	0	1	2	0.747772	0.0476
2	Zotu1113	1	0	1	0.456837	0.0479
3	Zotu112	1	0	1	0.666562	0.0079
4	Zotu1214	0	1	2	0.700522	0.0476
5	Zotu1264	0	1	2	0.494621	0.0476
6	Zotu1336	0	1	2	0.550591	0.0476
7	Zotu1410	0	1	2	0.545982	0.0476
8	Zotu145	1	0	1	0.601776	0.0079
9	Zotu1456	1	0	1	0.658162	0.0473
10	Zotu1470	0	1	2	0.804498	0.0476
11	Zotu1740	1	0	1	0.716309	0.0079
12	Zotu1807	0	1	2	0.855247	0.0079
13	Zotu1838	0	1	2	0.447595	0.0483
14	Zotu191	1	0	1	0.764034	0.0154
15	Zotu192	1	0	1	0.43932	0.0473
16	Zotu2064	1	0	1	0.637154	0.0473
17	Zotu2094	1	0	1	0.559995	0.048
18	Zotu2274	1	0	1	0.673727	0.0473
19	Zotu2321	1	0	1	0.507876	0.0473
20	Zotu233	1	0	1	0.707469	0.0238
21	Zotu2407	0	1	2	0.534285	0.0079
22	Zotu2517	1	0	1	0.722722	0.048
23	Zotu2868	0	1	2	0.641529	0.0476
24	Zotu2996	1	0	1	0.610006	0.048
25	Zotu302	1	0	1	0.745235	0.0473
26	Zotu3115	0	1	2	0.551586	0.0476
27	Zotu3233	1	0	1	0.598061	0.0079
28	Zotu334	1	0	1	0.599999	0.048
29	Zotu337	0	1	2	0.766853	0.0146
30	Zotu352	1	0	1	0.641081	0.0318
31	Zotu358	1	0	1	0.720401	0.0079
32	Zotu396	0	1	2	0.384031	0.0476
33	Zotu399	0	1	2	0.534939	0.0476
34	Zotu401	1	0	1	0.619429	0.0473
35	Zotu42	1	0	1	0.659708	0.0079
36	Zotu505	1	0	1	0.670353	0.0402
37	Zotu510	1	0	1	0.822671	0.0079
38	Zotu527	1	0	1	0.686032	0.0172
39	Zotu560	1	0	1	0.681454	0.048
40	Zotu598	1	0	1	0.643655	0.0259
41	Zotu620	0	1	2	0.431302	0.0476
42	Zotu649	1	0	1	0.623925	0.0368
43	Zotu674	1	0	1	0.567434	0.0366
44	Zotu676	0	1	2	0.563706	0.0476
45	Zotu753	1	0	1	0.722628	0.0494
46	Zotu761	0	1	2	0.592501	0.0476
47	Zotu825	1	0	1	0.614116	0.0165
48	Zotu831	0	1	2	0.759727	0.0476
49	Zotu853	1	0	1	0.426386	0.0479
50	Zotu909	1	0	1	0.689189	0.0399
51	Zotu912	1	0	1	0.525144	0.0241
52	Zotu941	1	0	1	0.703786	0.0164

## Sheet: Indic_species_T2_Heat
	rn	s.HB	s.HS	index	stat	p.value
1	Zotu1	1	0	1	0.785962	0.0079
2	Zotu104	1	0	1	0.409871	0.0459
3	Zotu1075	1	0	1	0.617598	0.0154
4	Zotu1085	1	0	1	0.752493	0.0459
5	Zotu1087	0	1	2	0.637966	0.0214
6	Zotu1111	0	1	2	0.51055	0.0437
7	Zotu1124	1	0	1	0.795111	0.0482
8	Zotu1139	1	0	1	0.583766	0.0079
9	Zotu1184	0	1	2	0.469701	0.0484
10	Zotu1186	0	1	2	0.433854	0.0466
11	Zotu1198	1	0	1	0.526047	0.0482
12	Zotu1203	1	0	1	0.673159	0.03
13	Zotu1254	0	1	2	0.85236	0.0161
14	Zotu1285	0	1	2	0.612263	0.0466
15	Zotu1306	0	1	2	0.449884	0.0437
16	Zotu1320	1	0	1	0.644814	0.0148
17	Zotu1346	0	1	2	0.635338	0.0475
18	Zotu135	1	0	1	0.406794	0.0079
19	Zotu1368	1	0	1	0.757286	0.0241
20	Zotu1374	1	0	1	0.571904	0.0241
21	Zotu1380	1	0	1	0.769332	0.0222
22	Zotu1412	1	0	1	0.521372	0.0262
23	Zotu1421	1	0	1	0.544941	0.0485
24	Zotu1424	1	0	1	0.744618	0.0468
25	Zotu1457	0	1	2	0.703481	0.0466
26	Zotu1472	0	1	2	0.604806	0.0437
27	Zotu1489	0	1	2	0.796097	0.0079
28	Zotu1549	0	1	2	0.765136	0.0151
29	Zotu1560	1	0	1	0.515693	0.0482
30	Zotu1582	1	0	1	0.700068	0.0326
31	Zotu1583	1	0	1	0.808384	0.0079
32	Zotu1612	1	0	1	0.808525	0.0079
33	Zotu1618	1	0	1	0.662303	0.0468
34	Zotu1670	1	0	1	0.528317	0.0468
35	Zotu172	1	0	1	0.632994	0.0231
36	Zotu1742	0	1	2	0.726743	0.0079
37	Zotu176	1	0	1	0.782809	0.0161
38	Zotu18	0	1	2	0.58952	0.0079
39	Zotu1838	0	1	2	0.620985	0.0484
40	Zotu1842	0	1	2	0.714255	0.0244
41	Zotu1869	1	0	1	0.652345	0.0468
42	Zotu1879	1	0	1	0.69947	0.0079
43	Zotu1906	0	1	2	0.658314	0.0466
44	Zotu197	0	1	2	0.777234	0.0161
45	Zotu199	0	1	2	0.844216	0.0079
46	Zotu20	1	0	1	0.727686	0.0079
47	Zotu2064	1	0	1	0.698362	0.0148
48	Zotu2081	1	0	1	0.517875	0.0079
49	Zotu209	0	1	2	0.687912	0.0466
50	Zotu210	1	0	1	0.576837	0.033
51	Zotu2425	1	0	1	0.604011	0.0482
52	Zotu2454	0	1	2	0.633365	0.0484
53	Zotu250	1	0	1	0.602232	0.0395
54	Zotu2606	1	0	1	0.608703	0.0468
55	Zotu2719	0	1	2	0.686911	0.0466
56	Zotu2756	0	1	2	0.641054	0.0466
57	Zotu277	0	1	2	0.676671	0.0397
58	Zotu279	0	1	2	0.643528	0.0143
59	Zotu281	0	1	2	0.656984	0.0384
60	Zotu284	0	1	2	0.575257	0.0079
61	Zotu2883	1	0	1	0.682469	0.0459
62	Zotu2954	0	1	2	0.716686	0.0466
63	Zotu3169	1	0	1	0.736095	0.0455
64	Zotu318	1	0	1	0.629085	0.03
65	Zotu327	0	1	2	0.522277	0.022
66	Zotu3335	0	1	2	0.595244	0.0466
67	Zotu337	0	1	2	0.696611	0.0317
68	Zotu3406	1	0	1	0.464601	0.0468
69	Zotu346	1	0	1	0.638373	0.0242
70	Zotu355	1	0	1	0.528086	0.0382
71	Zotu370	0	1	2	0.384935	0.0244
72	Zotu371	0	1	2	0.741717	0.0269
73	Zotu3714	0	1	2	0.862634	0.0079
74	Zotu3812	0	1	2	0.573533	0.0466
75	Zotu3976	0	1	2	0.593638	0.0484
76	Zotu413	1	0	1	0.636308	0.0244
77	Zotu4161	0	1	2	0.615596	0.0475
78	Zotu4222	0	1	2	0.625155	0.0466
79	Zotu4368	1	0	1	0.698478	0.0079
80	Zotu450	0	1	2	0.745536	0.026
81	Zotu458	1	0	1	0.686302	0.0263
82	Zotu4693	1	0	1	0.652973	0.0455
83	Zotu480	1	0	1	0.662262	0.0079
84	Zotu481	0	1	2	0.499296	0.0246
85	Zotu501	1	0	1	0.579854	0.0247
86	Zotu541	0	1	2	0.660759	0.0466
87	Zotu582	0	1	2	0.776603	0.0162
88	Zotu590	0	1	2	0.726513	0.0312
89	Zotu602	0	1	2	0.899025	0.0079
90	Zotu647	1	0	1	0.678868	0.0482
91	Zotu654	0	1	2	0.718032	0.0484
92	Zotu668	1	0	1	0.722536	0.0297
93	Zotu695	0	1	2	0.634687	0.0164
94	Zotu7	1	0	1	0.63723	0.0317
95	Zotu722	1	0	1	0.853017	0.0079
96	Zotu733	1	0	1	0.48064	0.0482
97	Zotu74	0	1	2	0.664011	0.0315
98	Zotu762	0	1	2	0.717601	0.0484
99	Zotu791	0	1	2	0.674119	0.0466
100	Zotu80	1	0	1	0.650431	0.0079
101	Zotu827	0	1	2	0.617085	0.0466
102	Zotu847	1	0	1	0.440262	0.0482
103	Zotu86	0	1	2	0.618775	0.0466
104	Zotu862	1	0	1	0.590908	0.0468
105	Zotu897	0	1	2	0.677996	0.0375
106	Zotu911	1	0	1	0.598146	0.0406
107	Zotu964	0	1	2	0.671075	0.0376
108	Zotu99	1	0	1	0.602393	0.0326

## Sheet: Indic_species_T3_26C
	rn	s.CB	s.CS	index	stat	p.value
1	Zotu1006	1	0	1	0.713374	0.0489
2	Zotu1071	0	1	2	0.597694	0.0445
3	Zotu1085	1	0	1	0.67109	0.0161
4	Zotu1097	1	0	1	0.581589	0.0225
5	Zotu110	1	0	1	0.602111	0.0489
6	Zotu112	1	0	1	0.621766	0.0151
7	Zotu1142	0	1	2	0.549217	0.0445
8	Zotu115	1	0	1	0.609525	0.0151
9	Zotu1193	1	0	1	0.537024	0.0147
10	Zotu1205	1	0	1	0.490609	0.0445
11	Zotu1260	1	0	1	0.479571	0.047
12	Zotu127	1	0	1	0.555118	0.0307
13	Zotu1279	0	1	2	0.545873	0.0075
14	Zotu1342	1	0	1	0.569966	0.0151
15	Zotu1363	1	0	1	0.461355	0.0445
16	Zotu1370	1	0	1	0.557203	0.0489
17	Zotu1380	1	0	1	0.579808	0.0075
18	Zotu1389	1	0	1	0.592265	0.047
19	Zotu1433	1	0	1	0.682192	0.047
20	Zotu145	1	0	1	0.587683	0.0151
21	Zotu1455	1	0	1	0.59766	0.047
22	Zotu1457	1	0	1	0.465159	0.0489
23	Zotu1476	1	0	1	0.859762	0.0075
24	Zotu1490	1	0	1	0.542482	0.047
25	Zotu1499	1	0	1	0.680464	0.0487
26	Zotu1546	1	0	1	0.583776	0.047
27	Zotu155	1	0	1	0.672445	0.0327
28	Zotu1555	1	0	1	0.760305	0.0075
29	Zotu156	1	0	1	0.768173	0.0075
30	Zotu1588	1	0	1	0.731206	0.0328
31	Zotu1592	1	0	1	0.725375	0.047
32	Zotu1607	1	0	1	0.593087	0.047
33	Zotu1621	1	0	1	0.555108	0.047
34	Zotu1632	1	0	1	0.682817	0.0489
35	Zotu1643	1	0	1	0.7147	0.0489
36	Zotu1652	1	0	1	0.719406	0.047
37	Zotu1679	1	0	1	0.546151	0.0489
38	Zotu1688	1	0	1	0.554588	0.0489
39	Zotu1696	1	0	1	0.673489	0.047
40	Zotu171	1	0	1	0.864848	0.0075
41	Zotu1724	1	0	1	0.576002	0.047
42	Zotu1727	1	0	1	0.490363	0.0487
43	Zotu1729	1	0	1	0.65184	0.0423
44	Zotu1737	1	0	1	0.469417	0.0445
45	Zotu1740	1	0	1	0.585537	0.0075
46	Zotu1780	1	0	1	0.603241	0.0151
47	Zotu1882	1	0	1	0.69685	0.047
48	Zotu1898	1	0	1	0.667848	0.0487
49	Zotu190	1	0	1	0.587187	0.0257
50	Zotu1912	1	0	1	0.433735	0.0445
51	Zotu1915	1	0	1	0.762293	0.0154
52	Zotu1928	1	0	1	0.612575	0.047
53	Zotu195	1	0	1	0.75607	0.0166
54	Zotu1962	0	1	2	0.664754	0.0471
55	Zotu2021	1	0	1	0.58658	0.047
56	Zotu2043	1	0	1	0.61122	0.047
57	Zotu2048	1	0	1	0.706383	0.047
58	Zotu2162	1	0	1	0.486444	0.0445
59	Zotu2164	1	0	1	0.645534	0.047
60	Zotu2197	1	0	1	0.699345	0.047
61	Zotu2240	0	1	2	0.722839	0.0471
62	Zotu2303	1	0	1	0.823453	0.0075
63	Zotu2304	1	0	1	0.609489	0.0489
64	Zotu2310	1	0	1	0.852711	0.0075
65	Zotu2438	1	0	1	0.570023	0.047
66	Zotu2485	1	0	1	0.414346	0.047
67	Zotu2489	1	0	1	0.707332	0.047
68	Zotu249	1	0	1	0.571552	0.0075
69	Zotu2517	1	0	1	0.657927	0.047
70	Zotu2529	1	0	1	0.681281	0.0489
71	Zotu2599	1	0	1	0.74871	0.047
72	Zotu2618	1	0	1	0.62636	0.0373
73	Zotu2674	1	0	1	0.78507	0.0075
74	Zotu269	1	0	1	0.437356	0.047
75	Zotu2720	1	0	1	0.726206	0.047
76	Zotu2728	1	0	1	0.688628	0.047
77	Zotu2763	1	0	1	0.607221	0.047
78	Zotu2773	1	0	1	0.59448	0.017
79	Zotu2774	1	0	1	0.723241	0.0154
80	Zotu2805	1	0	1	0.7043	0.047
81	Zotu2830	1	0	1	0.5183	0.047
82	Zotu2883	1	0	1	0.684925	0.047
83	Zotu290	1	0	1	0.508445	0.023
84	Zotu2915	1	0	1	0.622357	0.047
85	Zotu2950	1	0	1	0.556214	0.047
86	Zotu2963	1	0	1	0.665566	0.047
87	Zotu2965	1	0	1	0.660799	0.0314
88	Zotu301	1	0	1	0.72958	0.0445
89	Zotu302	1	0	1	0.635871	0.0075
90	Zotu3053	1	0	1	0.712292	0.0388
91	Zotu307	1	0	1	0.570614	0.0488
92	Zotu3071	1	0	1	0.621411	0.047
93	Zotu3102	1	0	1	0.811741	0.0445
94	Zotu320	1	0	1	0.730322	0.047
95	Zotu334	1	0	1	0.654253	0.0223
96	Zotu3384	1	0	1	0.592149	0.047
97	Zotu3458	1	0	1	0.602264	0.0489
98	Zotu3487	1	0	1	0.460582	0.047
99	Zotu353	1	0	1	0.472623	0.0075
100	Zotu355	1	0	1	0.607775	0.047
101	Zotu356	0	1	2	0.697142	0.0313
102	Zotu358	1	0	1	0.604171	0.0147
103	Zotu3592	1	0	1	0.762817	0.0445
104	Zotu367	1	0	1	0.575717	0.0075
105	Zotu368	1	0	1	0.558741	0.047
106	Zotu3948	1	0	1	0.749247	0.0487
107	Zotu402	1	0	1	0.41444	0.047
108	Zotu42	1	0	1	0.50501	0.0075
109	Zotu432	1	0	1	0.888381	0.0075
110	Zotu4325	1	0	1	0.761802	0.047
111	Zotu451	1	0	1	0.752385	0.0075
112	Zotu462	1	0	1	0.813854	0.0171
113	Zotu4662	1	0	1	0.599889	0.047
114	Zotu467	1	0	1	0.747685	0.0315
115	Zotu476	1	0	1	0.831987	0.0075
116	Zotu477	1	0	1	0.704062	0.0163
117	Zotu488	1	0	1	0.860467	0.0075
118	Zotu509	1	0	1	0.685555	0.0075
119	Zotu515	1	0	1	0.811307	0.0302
120	Zotu537	1	0	1	0.591274	0.0406
121	Zotu545	1	0	1	0.704803	0.047
122	Zotu547	1	0	1	0.686292	0.0075
123	Zotu554	1	0	1	0.680424	0.0075
124	Zotu556	1	0	1	0.56625	0.0478
125	Zotu563	1	0	1	0.83118	0.0161
126	Zotu573	1	0	1	0.65726	0.0075
127	Zotu576	1	0	1	0.674196	0.0075
128	Zotu594	1	0	1	0.709248	0.0232
129	Zotu602	1	0	1	0.70897	0.0075
130	Zotu649	1	0	1	0.65959	0.047
131	Zotu681	1	0	1	0.490436	0.047
132	Zotu687	1	0	1	0.537951	0.0075
133	Zotu712	1	0	1	0.753256	0.0075
134	Zotu726	1	0	1	0.601829	0.0496
135	Zotu739	1	0	1	0.692554	0.047
136	Zotu74	1	0	1	0.53339	0.0075
137	Zotu753	1	0	1	0.906828	0.0075
138	Zotu756	1	0	1	0.661388	0.0482
139	Zotu762	1	0	1	0.616144	0.047
140	Zotu773	1	0	1	0.637377	0.0075
141	Zotu790	1	0	1	0.525419	0.0465
142	Zotu825	1	0	1	0.672661	0.0147
143	Zotu881	1	0	1	0.804771	0.0075
144	Zotu94	1	0	1	0.480298	0.047
145	Zotu944	1	0	1	0.758544	0.047
146	Zotu951	1	0	1	0.573127	0.0445
147	Zotu968	1	0	1	0.745111	0.0075
148	Zotu986	1	0	1	0.500977	0.0445
149	Zotu993	1	0	1	0.621057	0.0384

## Sheet: Indic_species_T3_Heat
	rn	s.HB	s.HS	index	stat	p.value
1	Zotu1139	1	0	1	0.52871	0.0092
2	Zotu1242	0	1	2	0.639299	0.0492
3	Zotu1353	0	1	2	0.51998	0.0263
4	Zotu1426	1	0	1	0.692893	0.0092
5	Zotu145	1	0	1	0.563482	0.0346
6	Zotu153	0	1	2	0.426046	0.0248
7	Zotu157	0	1	2	0.601791	0.0401
8	Zotu165	0	1	2	0.508104	0.0092
9	Zotu227	0	1	2	0.443443	0.0492
10	Zotu252	1	0	1	0.388423	0.0402
11	Zotu2650	1	0	1	0.565738	0.0498
12	Zotu266	1	0	1	0.682941	0.0092
13	Zotu2774	1	0	1	0.531642	0.0486
14	Zotu28	1	0	1	0.534732	0.0248
15	Zotu3336	1	0	1	0.509057	0.0491
16	Zotu42	1	0	1	0.525883	0.0092
17	Zotu420	0	1	2	0.688468	0.04
18	Zotu574	1	0	1	0.688901	0.0486
19	Zotu754	1	0	1	0.578599	0.0498
20	Zotu776	1	0	1	0.663059	0.0255
21	Zotu803	1	0	1	0.629289	0.0498
22	Zotu879	1	0	1	0.549393	0.0491
