# Supplementary material for: Localization and symbiotic status of probiotics in the coral holobiont
Source: mSystems. 2024 Apr 12;9(5):e00261-24. doi: 10.1128/msystems.00261-24 (PMC11097643; doi:10.1128/msystems.00261-24)
Supplement: Table S4 — zOTUs found as possible contaminants by the decontam package. [file msystems.00261-24-s0004.xlsx]

## Sheet: Sheet1
SampleID	treatment	temperature	timepoint	inoculation	Zotu1878	Zotu2040	Zotu2126	Zotu2403	Zotu2442	Zotu2632	Zotu2783	Zotu2789	Zotu2920	Zotu2959	Zotu2970	Zotu3010	Zotu3167	Zotu3379	Zotu4018	Zotu4037	Zotu4048	Zotu4697	Zotu857
B1_S140	none	none	none	none	39	10	55	68	39	34	40	9	8	0	37	22	23	35	0	11	39	2	73
B2_S141	none	none	none	none	22	41	0	1	0	7	1	1	16	28	1	0	0	0	9	0	0	6	38
X1_S1	CB	26C	T0	BMC	0	0	2	0	0	0	0	8	0	0	0	0	4	0	1	0	0	0	2
X10_S6	HS	31C	T0	Control	0	0	0	0	0	0	0	0	0	0	0	0	0	0	0	0	0	3	0
X100_S50	HB	31C	T2	BMC	0	0	0	0	0	0	0	0	0	0	0	0	0	0	0	0	0	0	0
X101_S51	CB	26C	T2	BMC	0	0	0	0	0	0	0	2	2	0	2	0	0	0	3	0	0	0	9
X109_S52	CS	26C	T2	Control	0	0	0	0	3	0	0	0	0	0	0	0	0	0	0	0	1	0	0
X110_S53	CB	26C	T2	BMC	0	0	0	0	0	0	0	0	0	0	0	0	0	1	0	0	0	0	0
X111_S54	CB	26C	T2	BMC	0	0	0	0	0	1	0	0	0	0	0	0	0	0	0	0	0	0	0
X114_S55	CS	26C	T2	Control	1	0	0	0	0	3	0	0	0	0	0	0	0	0	0	0	0	0	0
X115_S56	CS	26C	T2	Control	0	0	0	0	0	0	0	0	0	0	0	0	0	0	0	0	0	0	1
X116_S57	HB	31C	T2	BMC	0	0	0	0	0	0	0	0	0	0	0	0	0	0	0	0	0	0	0
X117_S58	HB	31C	T2	BMC	2	0	0	0	0	0	0	1	0	0	0	0	0	0	0	0	0	0	2
X120_S59	HS	31C	T2	Control	0	0	0	0	0	0	0	1	2	0	0	3	0	0	0	0	0	3	4
X121_S60	CB	26C	T3	BMC	0	0	0	0	0	0	0	0	0	0	0	0	0	1	0	0	0	0	2
X122_S61	CB	26C	T3	BMC	1	0	0	0	0	3	0	2	0	0	0	0	0	2	0	0	0	0	0
X124_S62	CS	26C	T3	Control	0	0	0	0	0	0	0	0	0	0	0	0	0	0	0	0	0	0	0
X125_S63	CS	26C	T3	Control	0	0	0	0	0	0	0	0	0	0	0	0	2	0	0	0	0	0	0
X129_S64	HB	31C	T3	BMC	0	0	0	0	0	0	0	0	0	0	0	0	3	0	0	0	0	0	0
X13_S7	HB	31C	T0	BMC	0	0	0	0	0	0	0	0	0	0	0	0	0	0	0	0	0	0	0
X130_S65	HS	31C	T3	Control	0	0	0	0	0	0	0	0	0	0	0	0	1	0	0	0	0	0	0
X133_S66	HB	31C	T3	BMC	0	0	0	0	0	0	0	1	0	0	0	0	0	0	0	0	0	0	0
X134_S67	HS	31C	T3	Control	0	0	0	0	0	0	0	1	0	0	0	0	0	0	0	0	0	0	0
X138_S68	HS	31C	T3	Control	0	0	0	0	0	0	0	0	0	0	0	0	0	0	0	0	0	0	1
X139_S69	HS	31C	T3	Control	0	2	0	0	0	0	0	0	0	0	0	0	0	0	0	0	0	0	0
X14_S8	HS	31C	T0	Control	0	5	0	0	0	0	0	1	0	0	0	2	0	1	0	0	0	2	2
X140_S70	HB	31C	T3	BMC	0	0	0	0	0	0	0	0	0	0	0	0	0	0	0	0	0	0	0
X141_S71	CB	26C	T3	BMC	0	0	0	0	0	0	0	0	0	0	0	0	0	0	0	0	0	1	0
X149_S72	CS	26C	T3	Control	0	0	0	0	0	0	0	0	0	0	0	0	0	0	0	0	0	0	0
X150_S73	CB	26C	T3	BMC	0	0	0	0	0	0	0	0	0	0	0	0	0	0	0	0	0	0	0
X151_S74	CB	26C	T3	BMC	0	0	0	0	0	0	0	0	0	0	0	0	0	0	0	0	0	0	0
X154_S75	CS	26C	T3	Control	0	0	0	0	0	1	0	0	3	0	0	6	0	0	0	0	0	3	8
X155_S76	CS	26C	T3	Control	0	0	0	0	0	0	0	1	1	0	0	0	0	0	0	0	0	0	0
X156_S77	HB	31C	T3	BMC	0	0	0	0	0	0	0	0	0	0	0	0	0	0	0	0	0	0	0
X157_S78	HB	31C	T3	BMC	3	0	0	0	0	0	0	0	0	0	0	0	0	0	0	0	0	0	3
X160_S79	HS	31C	T3	Control	0	0	0	0	0	0	0	0	0	0	0	0	0	0	0	0	0	0	0
X18_S9	HS	31C	T0	Control	0	0	0	0	0	0	0	0	0	0	0	0	0	0	0	0	0	0	0
X19_S10	HS	31C	T0	Control	2	3	0	0	0	2	0	1	0	0	0	0	2	0	0	0	0	0	0
X2_S2	CB	26C	T0	BMC	0	0	0	0	0	0	0	0	0	0	0	0	0	0	0	0	0	0	0
X20_S11	HB	31C	T0	BMC	0	1	1	0	0	0	0	3	0	0	0	0	0	0	0	0	0	0	12
X21_S12	CB	26C	T0	BMC	0	0	0	0	0	0	0	0	0	0	0	0	0	0	1	0	0	0	0
X29_S13	CS	26C	T0	Control	0	0	0	0	0	0	0	0	0	0	0	0	0	0	0	0	0	0	0
X30_S14	CB	26C	T0	BMC	0	0	0	0	0	0	0	1	0	0	0	0	0	0	1	0	0	0	1
X31_S15	CB	26C	T0	BMC	2	0	0	0	0	0	0	0	0	0	0	0	0	0	0	0	0	0	0
X34_S16	CS	26C	T0	Control	0	0	0	0	0	0	0	0	0	0	0	0	0	0	0	0	0	0	0
X35_S17	CS	26C	T0	Control	1	3	0	0	0	0	0	1	1	0	0	0	0	0	0	0	0	0	0
X36_S18	HB	31C	T0	BMC	0	0	0	0	0	0	0	0	0	0	0	0	0	0	0	0	0	0	0
X37_S19	HB	31C	T0	BMC	0	0	0	0	0	0	0	4	0	0	0	0	0	0	0	0	0	0	0
X4_S3	CS	26C	T0	Control	6	0	0	0	0	0	0	3	4	0	2	0	0	2	2	0	4	3	22
X40_S20	HS	31C	T0	Control	0	0	0	0	0	0	0	0	0	0	0	0	0	0	0	0	0	0	2
X41_S21	CB	26C	T1	BMC	3	0	0	0	0	0	0	0	0	0	0	0	0	0	0	0	0	0	1
X44_S22	CS	26C	T1	Control	0	0	0	0	0	0	0	0	0	0	0	0	0	0	0	0	0	0	0
X45_S23	CS	26C	T1	Control	0	2	0	0	0	0	0	3	0	0	0	0	0	0	0	0	0	0	0
X49_S24	HB	31C	T1	BMC	0	0	0	0	0	0	0	0	0	0	0	0	0	0	0	0	0	0	1
X5_S4	CS	26C	T0	Control	0	0	0	0	0	0	0	5	5	0	0	5	0	0	0	0	2	7	1
X50_S25	HS	31C	T1	Control	0	0	0	0	0	0	0	2	0	0	0	0	0	0	0	0	0	0	1
X53_S26	HB	31C	T1	BMC	0	0	0	0	0	0	0	0	0	0	0	1	0	0	0	0	2	0	0
X54_S27	HS	31C	T1	Control	0	0	0	0	0	0	0	1	0	0	0	0	0	0	0	0	0	0	0
X58_S28	HS	31C	T1	Control	0	0	0	0	0	0	0	0	0	0	0	0	0	0	0	0	0	0	0
X59_S29	HS	31C	T1	Control	0	0	0	0	0	0	0	0	0	0	0	0	0	0	0	0	0	0	0
X60_S30	HB	31C	T1	BMC	0	0	0	0	0	0	0	0	0	0	0	0	0	3	0	0	0	0	4
X61_S31	CB	26C	T1	BMC	0	0	0	0	0	0	0	0	0	0	0	0	0	0	0	1	0	0	1
X69_S32	CS	26C	T1	Control	0	0	0	0	0	0	0	0	0	0	0	0	0	0	0	0	0	0	0
X70_S33	CB	26C	T1	BMC	0	0	0	0	0	7	0	0	0	0	0	0	0	0	0	0	0	1	0
X71_S34	CB	26C	T1	BMC	0	0	0	0	0	0	0	0	0	0	0	0	0	0	0	0	0	0	0
X74_S35	CS	26C	T1	Control	0	0	0	0	0	0	0	0	0	0	0	0	0	0	0	0	0	0	0
X75_S36	CS	26C	T1	Control	0	1	0	0	0	0	0	0	0	0	0	0	0	0	0	0	0	1	0
X76_S37	HB	31C	T1	BMC	0	0	0	0	0	0	0	2	0	2	0	0	1	0	0	0	0	0	0
X77_S38	HB	31C	T1	BMC	0	0	0	0	0	0	0	0	0	0	0	0	0	0	0	0	0	0	0
X80_S39	HS	31C	T1	Control	0	0	0	0	0	0	0	0	0	0	0	0	0	0	0	0	0	0	2
X81_S40	CB	26C	T2	BMC	0	0	0	0	0	0	0	0	0	0	1	0	0	0	0	0	0	0	3
X82_S41	CB	26C	T2	BMC	1	0	0	0	0	0	0	3	0	0	0	0	0	0	0	0	0	0	102
X84_S42	CS	26C	T2	Control	0	0	0	0	0	4	0	1	0	0	2	0	0	1	0	0	0	0	0
X85_S43	CS	26C	T2	Control	0	0	0	0	0	3	0	0	0	0	0	0	0	0	0	0	0	0	2
X89_S44	HB	31C	T2	BMC	2	0	1	0	0	0	0	3	0	0	0	0	0	0	0	0	0	0	2
X9_S5	HB	31C	T0	BMC	20	1	0	0	0	0	0	1	0	0	0	7	0	0	0	0	0	1	86
X90_S45	HS	31C	T2	Control	0	0	0	0	0	0	0	0	0	0	0	0	0	0	0	0	0	0	0
X93_S46	HB	31C	T2	BMC	0	0	0	0	0	0	0	2	0	0	0	0	0	0	0	0	2	0	2
X94_S47	HS	31C	T2	Control	0	0	0	0	0	0	0	4	0	0	0	0	0	0	0	0	0	0	0
X98_S48	HS	31C	T2	Control	0	0	0	0	0	0	0	0	0	0	0	0	0	0	0	0	0	0	0
X99_S49	HS	31C	T2	Control	0	0	0	0	0	0	0	0	0	0	0	0	0	0	0	0	0	0	0
